# Supplementary material for: Psychological Flexibility Moderates the Association Between Multidimensional Stress and Psychological Distress in Medical Postgraduates: A Multi-Center Cross-Sectional Study
Source: Behav Sci (Basel). 2026 Mar 6;16(3):374. doi: 10.3390/bs16030374 (PMC13023548; doi:10.3390/bs16030374)
Supplement: Supplementary file 1 [file behavsci-16-00374-s001.zip]

Archive with 1 entries (1 files):
- behavsci-4097804-supplementary.pdf
